# Supplementary material for: Antibiotic-Induced Treatments Reveal Stress-Responsive Gene Expression in the Endangered Lichen Lobaria pulmonaria
Source: J Fungi (Basel). 2022 Jun 12;8(6):625. doi: 10.3390/jof8060625 (PMC9225190; doi:10.3390/jof8060625)
Supplement: Supplementary file 1 [file jof-08-00625-s001.zip]

Archive with 1 entries (1 files):
- jof-1751075-supplementary.pdf
